# Supplementary material for: Measurement properties of the 30-second sit-to-stand test in post COVID-19 condition: Results from the PYCNOVID randomised controlled trial
Source: PLoS One. 2026 May 12;21(5):e0348275. doi: 10.1371/journal.pone.0348275 (PMC13166962; doi:10.1371/journal.pone.0348275)
Supplement: S1 File — (XLSX) [file pone.0348275.s009.xlsx]

## Sheet: Data
record_id	random_chron_disease	sts_reps_t1	sts_dys_pre_t1	sts_dys_post_t1	sts_leg_pre_t1	sts_leg_post_t1	sts_spo2_pre_t1	sts_spo2_post_t1	sts_hr_pre_t1	sts_hr_post_t1	sts_stop_t1	sts_stop_time_t1	sts_crash_t1	sts_reps_visit_t0	sts_dys_pre_visit_t0	sts_dys_post_visit_t0	sts_leg_pre_visit_t0	sts_leg_post_visit_t0	sts_spo2_pre_visit_t0	sts_spo2_post_visit_t0	sts_hr_pre_visit_t0	sts_hr_post_visit_t0	sts_stop_visit_t0	sts_stop_time_visit_t0	sts_crash_visit_t0	age	gender_t0	bmi_visit_t0	edu_t0	hypertension_t0	diabetes_t0	cvd_t0	ckd_t0	psych_t0	immuno_t0	autoimmuno_t0	longcov_pem_t1___1	longcov_pem_grade_t1	longcov_fatigue_t1___1	longcov_fatigue_grade_t1	longcov_breath_t1___1	longcov_breath_grade_t1	longcov_sob_calm_t1___1	longcov_sob_calm_grade_t1	longcov_sob_exe_t1___1	longcov_sob_exe_grade_t1	longcov_memory_t1___1	longcov_memory_grade_t1	longcov_concentration_t1___1
1	No	10	0	4	1	5	98	99	55	64	No		Yes	11	2	5	3	5	98	98	62	85	No		Yes	48	female	35.8	Tech College	No	No	No	No	No	No	No	Yes	Moderate	Yes	3	No		No		Yes	3	Yes	3	Yes
2	No	7	0.5	3	1	3	97	96	97	104	No		No	8	2	4	1	5	96	96	88	108	No		No	64	female	25.7	Vocational	No	No	No	No	No	No	No	Yes	Moderate	Yes	3	No		Yes	3	Yes	4	Yes	3	Yes
4	No	8	0	2	1	2	98	99	79	96	No		No	6	1	2	0	2	98	98	89	95	No		No	41	female	24	Tech College	No	No	No	No	No	No	No	Yes	Severe	Yes	2	No		No		Yes	3	Yes	3	Yes
5	No	25	0	2	0	3	98	100	77	112	No		Yes	22	0	2	1	4	95	99	71	113	No		Yes	18	female	20.1	Sek I	No	No	No	No	No	No	No	Yes	Moderate	Yes	3	No		No		No		No		Yes
6	No	36	0	4	2	3	97	95	81	128	No		Yes	26	0	3	2	3	97	97	72	109	No		Yes	57	male	24.2	Tech College	No	No	No	No	No	No	No	Yes	Severe	No		No		No		No		No		Yes
7	No	29	0	2	0	1	98	99	77	98	No		Yes	34	2	4	0	0	96	98	77	104	No		Yes	29	female	19.5	Tech College	No	No	No	No	No	No	No	Yes	Severe	Yes	4	Yes	3	Yes	3	Yes	4	No		Yes
8	No	12	0.5	4	2	4	99	98	72	103	No		Yes	12	1	4	4	6	98	99	81	110	No		Yes	50	female	29.1	Tech College	No	No	No	No	No	No	No	Yes	Severe	Yes	5	No		No		Yes	3	Yes	4	Yes
9	No	10	0	1	0	1	100	100	63	65	No		No	10	0	1	0	1	99	99	69	73	No		Yes	64	female	27.6	Tech College	No	No	No	No	No	No	No	Yes	Severe	Yes	3	No		No		Yes	2	Yes	3	Yes
10	No	9	1	5	4	6	98	99	61	76	No		No	10	1	8	3	5	98	99	62	70	No		No	46	male	28.6	Tech College	Yes	No	No	No	No	No	No	Yes	Severe	Yes	4	Yes	4	Yes	3	Yes	4	Yes	3	Yes
12	No	14	1	3	2	3	98	96	74	95	No		Yes	11	1	2	1	3	98	95	69	96	No		No	36	male	27.6	Tech College	No	No	No	No	Yes	No	No	Yes	Moderate	Yes	3	No		No		Yes	2	Yes	2	Yes
13	No	12	3	5	0	5	99	99	75	82	No		Yes	7	0	7	8	9	98	99	73	76	No		Yes	65	female	29.4	Tech College	No	No	No	No	No	No	No	Yes	Severe	No		No		No		Yes	4	No		Yes
14	No	15	1	3	1	2	100	98	70	99	No		Yes	17	2	4	1	2	99	99	75	75	No		Yes	45	female	21.8	Vocational	No	No	No	No	No	No	No	Yes	Moderate	Yes	3	No		Yes	3	Yes	3	Yes	3	Yes
15	No	21	0	2	2	4	99	99	62	86	No		Yes	31	0	2	2	3	98	99	71	115	No			27	female	23.7	Tech College	No	No	No	No		No	No	Yes	Moderate	Yes	2	No		No		No		No		Yes
16	No	7	0.5	1	4	4	98	97	80	94	No		No	10	0.5	0.5	4	6	96	96	69	81	No		No	43	male	30.2	Tech College	No	No	No	No	No	Don't know	Don't know	Yes	Very severe	Yes	4	No		No		No		Yes	3	Yes
17	No	18	1	2	2	4	98	97	65	105	No		Yes	14	0	4	0	4	96	96	89	72	No		No	58	female	18.8	Tech College	No	No	No	No	No	Don't know	No	Yes	Severe	Yes	4	No		Yes	3	No		Yes	3	Yes
18	No	17	1	1	3	4	97	96	77	84	No		No	14	1	3	2	3	97	97	63	77	No			48	male	31.9	Vocational	No	No	No	No	No	No	No	Yes	Moderate	Yes	3	No		No		Yes	3	Yes	4	Yes
19	No	20	0	1	0	0	97	97	60	104	No		Yes	19	0	0	0	1	98	96	65	100	No		Yes	30	male	30.4	Tech College	No	No	No	No	No	No	No	No		No		No		No		Yes	2	No		No
21	No	9	0	1	7	9	100	99	71	89	No		Yes	11	0.5	2	9	10	98	99	68	80	No		Yes	36	female	23.9	University	Yes	No	No	No	No	Don't know	No	Yes	Severe	Yes	4	No		No		No		Yes	2	Yes
23	No													0	2	5	6	7	97	94	73	80	No		Yes	54	female	33.2	Vocational	No	No	No	No	No	No	No	Yes	Very severe	Yes	4	No		No		Yes	4	Yes	4	Yes
24	No	22	0	1	1	2	97	97	55	93	No		Yes	19	1	1	2	3	97	96	56	88	No		Yes	54	male	30.5	University	No	No	No	No	No	No	No	Yes	Moderate	Yes	3	No		No		No		Yes	2	Yes
25	No	28	0	0	2	3	100	97	63	82	No		Yes	22	0	3	0	2	98	96	65	88	No		Yes	38	male	21.9	University	Yes	No	No	No	No	No	No	Yes	Very severe	Yes	4	Yes	1	No		No		Yes	3	Yes
26	No	16	0	0	1	4	97	96	58	78	No		Yes	15	0	3	0	3	96	97	61	83	No		Yes	54	male	24.4	Tech College	No	No	No	No	No	Yes	No	Yes	Moderate	Yes	4	No		No		No		Yes	3	Yes
27	No	14	0	3	1	3	99	99	60	80	No		No	12	1	1	4	5	98	97	75	74	No		No	40	female	27.4	University	No	No	No	No	No	No	No	Yes	Mild	Yes	3	No		Yes	3	Yes	1	Yes	2	Yes
28	No	18	1	2	0	3	99	97	75	93	No		Yes	11	0.5	3	0.5	3	98	97	64	82	No		No	33	male	21.3	Tech College	No	No	No	No	No	No	No	Yes	Severe	Yes	5	No		No		No		Yes	3	Yes
32	No	10	4	5	4	8	98	98	88	101	No		No	15	2	7	3	5	98	97	80	104	No		Yes	48	female	20.8	University	No	No	No	No	No	No	No	Yes	Moderate	Yes	2	Yes	2	Yes	1	Yes	3	Yes	1	No
33	No	24	0.5	2	0.5	3	98	99	75	120	No		Yes	23	0	3	1	2	98	99	56	68	No		Yes	43	female	22.5	University	No	No	No	No	No	No	No	Yes	Mild	Yes	1	No		No		No		No		Yes
34	Yes	11	0	5	5	8	97	97	85	121	No		Yes	14	0	3	3	5	98	98	82	78	No		Yes	46	male	27.5	University	Don't know	No	No	No	Yes	No	No	Yes	Moderate	Yes	3	No		No		Yes	3	Yes	3	Yes
37	No	13	2	4	2	2	97	99	68	74	No		Yes	7	6	10	8	9	97	99	96	91	No		Yes	32	male	25.1	Vocational	No	No	No	No	No	No	No	Yes	Very severe	Yes	5	Yes	5	Yes	4	Yes	5	Yes	4	Yes
38	No	11	1	2	1	2	99	98	75	106	No		Yes	11	0	3	1	4	98	98	83	110	No		Yes	43	female	24.1	Vocational	No	No	No	No	No	No	No	Yes	Moderate	No		No		No		Yes	3	Yes	2	No
39	No	6	1	1	2	3	96	97	90	102	No		No	10	0.5	3	2	3	98	98	70	100	No		No	32	female	27.3	University	No	No	No	No	No	No	No	Yes	Moderate	Yes	4	No		No		Yes	2	Yes	3	Yes
40	Yes	15	0	2	0	2	93	97	68	85	No		Yes	11	0	2	0	2	97	96	75	85	No		No	48	female	30.8	Vocational	No	No	No	No	No	No	No	No		No		No		No		Yes	2	Yes	3	Yes
41	No	21	1	4	2	4	98	99	85	126	No		Yes	20	1	3	1	4	100	98	57	92	No		Yes	21	female	21.3	Matura	No	No	No	No	No	No	No	Yes	Moderate	Yes	4	No		No		No		Yes	2	Yes
42	No	19	0	0.5	3	4	99	100	76	113	No		No	17	0	3	3	4	100	100	93	130	No		Yes	34	female	19.6	University	No	No	No	No	No	No	No	Yes	Moderate	Yes	3	No		No		No		No		No
43	No	8	0	4	2	5	100	99	65	80	No		Yes	9	1	4	0	4	99	99	72	97	No		Yes	48	female	21.4	University	No	No	No	No	No	No	No	Yes	Moderate	Yes	2	No		No		Yes	3	No		Yes
44	No	26	0	2	1	2	100	98	77	100	No		Yes	24	0	1	0	3	98	99	83	96	No		Yes	30	female	17.5	University	No	No	No	No	No	No	No	No		No		No		No		No		No		No
45	Yes	12	0	2	3	4	96	97	70	85	No		Yes	13	0	2	3	5	96	97	66	84	No		Yes	58	male	22.2	Vocational	Yes	No	No	No	No	No	Yes	Yes	Severe	Yes	4	Yes	3	No		Yes	4	Yes	1	Yes
48	Yes	9	0	1	1	4	98	98	62	104	No		Yes	8	0	1	3	5	97	98	94	84	No		Yes	43	female	32	Vocational	No	No	No	No	No	No	No	Yes	Very severe	Yes	5	No		Yes	2	Yes	4	Yes	5	Yes
49	Yes	10	1	3	2	4	98	98	59	82	No		Yes	14	0	3	2	7	98	98	62	84	No		Yes	32	female	24.4	University	No	No	No	No	No	Yes	No	Yes	Very severe	Yes	5	No		Yes	2	Yes	2	Yes	4	Yes
50	Yes	28	0	2	2	3	99	99	72	109	No		No	24	0	1	0.5	1	99	98	56	84	No		Yes	33	female	26	Tech College	No	Don't know	No	No	Yes	Don't know	Yes	No		Yes	3	No		No		No		No		Yes
51	No	12	1	2	2	3	98	98	85	96	No		No	12	2	3	2	4	99	99	74	88	No		Yes	32	female	25	Tech College	No	No	Yes	No	No	No	No	Yes	Moderate	Yes	2	No		No		Yes	3	Yes	3	Yes
53	No	14	0	2	1	1	98	98	83	100	No		No	14	1	2	1	3	99	99	70	77	No		Yes	27	male	26.2	Tech College	No	No	No	No	No	No	No	Yes	Moderate	No		No		No		No		Yes	3	Yes
54	Yes	14	3	4	3	4	97	98	75	122	No		Yes													50	female	39.2	University	No	No	Yes	No	No	No	No	Yes	Severe	Yes	4	No		Yes	3	Yes	4	Yes	4	Yes
55	No	23	1	3	0	3	98	97	71	125	No		Yes	20	1	3	1	2	98	99	72	123	No		Yes	61	female	26.3	Tech College	No	No	Yes	No	No	No	No	Yes	Severe	Yes	4	No		No		Yes	3	Yes	5	Yes
56	Yes	22	1	5	2	4	97	98	60	92	No		Yes	20	1	3	1	3	99	97	72	101	No		Yes	62	male	26.4	University	No	No	No	No	No	No	No	Yes	Severe	Yes	4	No		No		Yes	4	Yes	4	Yes
57	Yes	16	0	3	2	4	99	99	71	94	No		Yes	16	0	1	2	4	99	99	64	95	No		Yes	53	male	20.6	University	No	No	No	No	No	No	No	Yes	Severe	No		No		No		No		No		Yes
58	No	24	0.5	4	2	5	100	100	68	108	No		Yes	20	1	7	1	8	100	99	75	130	No		Yes	28	female	18.4	University	No	No	No	No	Yes	No	No	Yes	Severe	Yes	3	No		No		No		Yes	2	Yes
60	No	14	0	1	3	5	99	95	50	80	No		No	15	0	0	0	0	98	95	50	80	No		No	58	female	25.6	University	No	No	No	No	No	No	No	No		Yes	4	No		Yes	2	No		Yes	3	No
61	Yes	30	3	4	1	3	98	98	85	115	No		Yes	17	0	0.5	0	2	96	96	67	92	No		Yes	57	female	22.6	University	No	No	No	Yes	No	No	No	Yes	Moderate	Yes	3	No		No		No		Yes	2	Yes
62	Yes	13	1	3	2	4	98	98	84	93	No		Yes	16	0	3	0	3	100	99	75	84	No		Yes	35	female	23.5	Tech College	No	No	No	No	Yes	No	No	Yes	Severe	Yes	4	No		No		No		Yes	2	Yes
63	Yes	10	5	5	1	5	97	97	76	104	No		Yes	11	3	4	1	4	99	98	74	114	No		No	22	female	32.9	Matura	No	No	No	No	No	No	No	Yes	Moderate	Yes	3	No		Yes	3	Yes	4	Yes	4	Yes
64	Yes	17	0	2	2	4	97	94	55	102	No		Yes	16	0	1	1	3	98	95	63	89	No		Yes	31	female	29	Tech College	No	No	No	No	Yes	No	No	Yes	Mild	Yes	3	No		No		Yes	3	No		No
65	No	13	2	4	3	5	97	97	84	91	No		Yes	11	2	3	2	3	100	99	74	84	No		Yes	41	male	23.5	Matura	No	No	No	No	No	No	No	Yes	Mild	Yes	4	No		Yes	3	Yes	3	Yes	4	Yes
67	No	23	2	5	2	4	97	97	77	117	No		Yes	19	2	5	1	4	98	96	85	130	No		Yes	27	male	24.4	University	No	No	No	No	No	No	No	Yes	Mild	No		No		No		Yes	2	No		No
68	No	19	0	2	1	2	99	98	78	105	No		Yes	18	0	3	2	3	98	99	78	97	No		Yes	21	female	21.6	Matura	No	No	No	No	No	No	No	Yes	Moderate	Yes	3	No		No		No		No		Yes
70	Yes	16	0	0	0	0	98	98	71	103	No		Yes	15	0	0	0	1	100	100	53	101	No		Yes	56	female	32.5	Tech College	No	No	No	No	No	No	No	Yes	Moderate	Yes	3	No		No		No		Yes	3	Yes
71	Yes	15	3	7	5	8	98	98	62	103	No		Yes	17	2	7	2	8	96	98	70	95	No		Yes	53	female	33.9	University	No	No	No	No	No	No	No	Yes	Severe	Yes	4	Yes	3	No		Yes	4	Yes	3	Yes
72	No	17	0	1	1	1	99	98	73	101	No		Yes	18	0	0.5	0	0.5	99	98	78	107	No		Yes	32	female	28.5	University	No	No	No	No	Don't know	Don't know	No	Yes	Moderate	Yes	3	No		No		No		Yes	3	Yes
74	Yes													9	0	3	4	8	99	99	67	103	No		Yes	55	female	36.4	Tech College	Yes	No	No	No	No	Yes	Yes	Yes	Severe	Yes	4	No		No		Yes	3	Yes	3	Yes
75	No	24	1	3	0	4	99	99	68	94	No		Yes	21	2	2	1	6	99	99	66	86	No		Yes	60	female	21.1	Tech College	No	No	No	No	No	No	No	Yes	Mild	Yes	2	No		Yes	2	Yes	2	No		No
77	No	21	0	2	0	3	99	98	80	104	No		Yes	20	0	4	0	3	98	97	80	115	No		Yes	30	female	24.4	Tech College	No	No	No	No	No	No	No	Yes	Mild	Yes	2	No		No		Yes	2	Yes	3	Yes
78	Yes	16	0	3	2	4	100	99	66	96	No		Yes	18	0	3	2	5	100	99	61	96	No		Yes	37	female	22	Vocational	No	No	No	No	No	No	Don't know	Yes	Moderate	Yes	3	No		No		No		Yes	3	Yes
79	Yes	10	1	4	8	9	96	94	94	118	No		No	12	3	4	3	7	97	99	85	115	No		No	37	female	48.9	Vocational	No	No	No	No	No	Yes	No	Yes	Severe	Yes	4	No		No		Yes	3	Yes	3	Yes
80	Yes	13	0	4	1	3	99	95	88	98	No		Yes	14	0	4	0.5	5	99	98	78	116	No		Yes	42	female	18.7	Tech College	Don't know	No	No	No	No	Don't know	Yes	Yes	Moderate	Yes	4	No		No		Yes	3	Yes	2	Yes
82	No	11	0	3	2	4	99	99	75	107	No		Yes	11	1	5	2	5	99	99	55	80	No		Yes	26	male	25.8	University	No	No	No	No	No	No	No	Yes	Moderate	Yes	2	No		No		Yes	2	Yes	3	Yes
83	No	24	0	0	0	1	96	96	79	109	No		Yes	17	0	0	0	1	97	96	72	112	No		Yes	49	male	21	Tech College	No	No	No	No	No	No	No	Yes	Severe	No		No		No		No		Yes	3	No
84	No	11	1	4	3	5	100	98	67	83	No		Yes	10	1	3	3	5	98	99	54	80	No		Yes	63	female	15.1	Vocational	No	No	No	No	No	No	No	Yes	Very severe	Yes	5	Yes	4	No		Yes	4	Yes	5	Yes
85	Yes	6	0	2	0	3	99	99	77	83	No		No	8	0	3	1	4	97	98	82	121	No		No	33	female	22.3	Vocational	No	No	No	No	No	Yes	Yes	Yes	Severe	Yes	5	Yes	4	No		Yes	4	Yes	4	Yes
86	No	24	0	3	0	3	99	100	75	126	No		Yes	29	0	3	0	1	99	99	77	124	No		Yes	24	female	26	Matura	No	No	No	No	No	No	No	Yes	Moderate	Yes	2	No		No		Yes	3	No		Yes
88	No	22	0	2	0	2	98	97	56	84	No		Yes	20	0	2	0	2	99	98	48	79	No		Yes	58	male	22.4	University	No	No	No	No	No	No	No	No		Yes	3	No		No		No		No		No
89	No	16	1	3	3	4	99	99	64	117	No		Yes	11	1	3	1	3	99	99	66	85	No		No	43	female	23.8	Tech College	No	No	No	No	No	No	No	Yes	Moderate	Yes	3	No		No		Yes	3	No		No
90	No	22	0	2	1	3	96	98	81	111	No		Yes	20	1	4	0	5	98	94	78	102	No		Yes	61	female	26.3	University	No	No	No	No	No	No	No	Yes	Moderate	Yes	3	No		No		Yes	4	No		Yes
91	Yes	16	2	5	0	1	99	97	80	112	No		Yes	13	0	3	0	0	98	97	75	106	No		Yes	58	female	34.9	Vocational	No	No	No	No	No	No	No	Yes	Severe	No		No		No		No		Yes	4	Yes
93	No	8	1	4	3	4	96	97	73	96	No		Yes	25	0	2	0	2	96	99	61	107	No		Yes	62	female	20.2	Vocational	No	No	No	No	No	No	No	Yes	Very severe	Yes	4	No		No		Yes	4	Yes	5	Yes
94	No	21	0	1	1	2	98	99	65	120	No		Yes	23	0	1	1	3	97	98	71	128	No		Yes	26	female	28.9	Tech College	No	No	No	No	No	No	No	Yes	Moderate	No		No		No		Yes	2	Yes	2	Yes
95	No	15	0	2	3	3	96	98	71	99	No		Yes	12	0	2	0	4	98	100	63	92	No		Yes	40	female	23	University	No	No	No	No	No	No	No	Yes	Severe	Yes	3	Yes	2	No		Yes	3	No		Yes
96	No	17	1	3	1	3	98	96	59	75	No		Yes	15	0	2	3	5	99	99	67	104	No		Yes	42	female	22.4	Vocational	No	No	No	No	No	No	No	Yes	Moderate	Yes	5	Yes	2	Yes	4	Yes	5	Yes	3	Yes
97	No	12	0	1	2	3	97	98	77	109	No		Yes	18	0	4	3	4	99	99	69	108	No		Yes	41	female	22.6	Tech College	No	No	No	No	No	No	No	Yes	Moderate	Yes	4	No		No		No		No		No
100	No	32	1	3	2	3	98	99	85	140	No		Yes	24	0	4	3	4	98	98	84	140	No		Yes	37	female	22.1	University	No	No	No	No	No	No	No	Yes	Moderate	Yes	4	No		No		No		No		Yes
101	Yes	10	4	4	4	4	99	98	74	104	No		No	14	3	3	2	3	99	99	58	82	No		Yes	36	female	33.4	University	No	No	No	No	No	No	No	Yes	Severe	Yes	5	No		No		Yes	4	Yes	3	No
102	Yes	17	0	3	3	3	97	98	72	118	No		Yes	16	1	3	2	2	98	99	77	122	No		Yes	52	female	28.6	Vocational	Don't know	No	No	No	No	No	Don't know	Yes	Severe	Yes	4	No		No		Yes	4	Yes	3	Yes
103	No	19	0.5	0.5	1	1	100	99	71	116	No		Yes	15	0	2	1	1	100	100	75	106	No		Yes	44	female	25.6	Tech College	No	No	No	No	No	No	No	Yes	Severe	Yes	4	No		No		No		No		Yes
104	No	18	0	1	2	3	98	97	80	100	No		Yes	16	1	2	1	3	99	99	65	88	No		Yes	26	female	20.9	Matura	No	No	No	No	No	No	No	Yes	Moderate	Yes	2	No		No		No		Yes	2	Yes
105	No	10	0	1	3	5	99	98	60	75	No		Yes	10	1	2	3	5	99	99	70	86	No		Yes	56	female	22.6	Vocational	No	No	No	No	No	No	No	Yes	Severe	Yes	4	No		Yes	3	Yes	3	Yes	5	Yes
106	Yes	14	2	4	3	4	94	96	74	99	No		Yes	13	3	4	3	4	98	97	61	85	No		Yes	46	male	38.2	Vocational	Yes	Yes	Don't know	No	Yes	No	No	Yes	Severe	Yes	5	No		Yes	3	Yes	5	Yes	4	Yes
107	Yes	17	1	3	0	3	99	98	68	117	No		Yes	15	0.5	3	0.5	3	99	99	71	115	No		Yes	55	female	19.8	Vocational	No	No	No	No	Yes	No	No	Yes	Moderate	Yes	2	No		No		No		No		Yes
108	No	16	0	0	3	4	97	97	52	54	No		Yes	15	0	0	5	5	98	96	48	62	No		Yes	37	female	20.5	University	No	No	No	No	Yes	No	No	Yes	Very severe	Yes	5	No		No		No		Yes	3	Yes
109	No	19	0	2	5	7	98	96	70	104	No		No	17	0	1	1	3	96	97	58	88	No		No	36	male	28.1	Tech College	No	No	Yes	No	No	No	No	Yes	Moderate	No		No		No		No		Yes	3	Yes
110	Yes	12	0	2	3	4	97	97	70	88	No		Yes	13	0	3	0	0	99	99	66	80	No		Yes	61	female	27	Vocational	No	No	No	No	Yes	No	Yes	Yes	Severe	Yes	4	No		No		Yes	4	Yes	2	Yes
111	Yes	7	2	4	3	4	98	98	60	75	No		Yes	11	0	1	0	2	98	97	54	98	No		Yes	70	female	27.1	Tech College	No	No	No	No	Yes	No	No	Yes	Severe	No		No		Yes	3	Yes	4	Yes	4	Yes
113	Yes	23	0.5	3	0.5	2	96	96	72	111	No		Yes	20	0.5	1	0	0.5	99	96	64	90	No		Yes	62	male	32.6	Vocational	Yes	No	No	No	No	No	No	Yes	Moderate	Yes	4	No		No		Yes	3	Yes	2	Yes
114	Yes	17	0.5	4	0.5	4	95	95	88	107	No		Yes	11	2	4	4	5	97	96	105	116	No		Yes	45	male	31.8	Tech College	Yes	Yes	No	Don't know	Yes	No	Don't know	Yes	Severe	Yes	5	No		No		Yes	3	Yes	4	Yes
115	No	4	0	4	0	0	99	99	77	83	No		No	5	3	6	0	0	99	100	85	107	No		No	57	female	21.6	Vocational	No	No	No	No	No	No	No	Yes	Moderate	Yes	3	No		No		No		Yes	2	Yes
116	No	10	0	3	0	3	97	98	87	111	No		No	11	0	2	1	5	98	99	85	122	No		No	29	female	25.6	Tech College	No	No	No	No	No	No	No	Yes	Mild	No		No		No		No		Yes	2	Yes
117	No	13	1	3	1	4	97	89	81	78	No		Yes	12	3	5	2	6	97	99	67	112	No		Yes	34	female	24.2	University	No	No	No	No	No	No	No	Yes	Severe	Yes	5	No		Yes	3	Yes	4	Yes	4	Yes
118	No	18	0	2	1	3	98	98	82	100	No		Yes	15	1	4	1	3	98	100	78	88	No		Yes	54	female	17	Tech College	No	No	No	No	No	No	No	Yes	Moderate	No		No		No		No		Yes	3	Yes
119	No	11	1	3	2	4	99	98	98	97	No		Yes	13	0.5	5	3	4	100	97	92	114	No		Yes	58	female	26.5	Matura	No	No	No	No	No	Don't know	No	Yes	Severe	Yes	4	No		No		Yes	3	Yes	3	Yes
120	No	20	0	3	2	2	97	97	87	127	No		Yes	18	0	2	0	2	98	96	82	115	No		No	34	male	22.1	University	No	No	No	No	No	No	No	No		Yes	4	No		No		No		No		Yes
121	Yes	17	1	3	0	3	96	96	88	146	No		No	15	0	4	0	3	97	97	73	104	No		No	50	female	22.2	University	No	No	No	No	No	No	No	Yes	Moderate	No		No		No		Yes	2	Yes	3	Yes
123	No	18	0	3	0	3	100	100	66	112	No		Yes	18	0	3	0	4	99	100	72	124	No		Yes	42	female	22.7	University	No	No	No	No	No	No	No	Yes	Severe	Yes	4	No		No		No		Yes	3	Yes
124	No	25	0	3	0	4	99	97	96	150	No		Yes	27	0	3	0	3	99	98	87	155	No		Yes	31	female	21.1	Tech College	No	No	No	No	No	No	No	Yes	Moderate	Yes	3	No		No		No		No		Yes
125	No	12	0	1	3	4	98	97	91	105	No		Yes	14	0	2	0	3	97	96	79	110	No		Yes	42	female	28.8	University	No	No	No	No	No	No	No	Yes	Moderate	Yes	3	No		No		No		Yes	3	Yes
126	Yes	9	2	3	2	2	97	96	71	85	No		Yes	9	3	3	3	3	100	98	63	78	No		Yes	80	female	31.8	Vocational	Yes	No	No	No	Yes	No	No	Yes	Moderate	Yes	3	No		No		Yes	4	Yes	3	Yes
127	No	3	0	2	3	3	99	99	75	80	No		Yes	3	0	2	2	3	99	99	70	85	No		Yes	56	female	25	University	No	No	No	No	No	Don't know	No	Yes	Very severe	Yes	5	No		No		No		Yes	4	Yes
128	No	18	0	1	1	2	99	98	94	125	No		Yes	17	0	1	0	2	100	99	63	112	No		Yes	23	female	20	University	No	No	No	No	No	No	No	Yes	Severe	Yes	4	No		No		No		Yes	3	Yes
129	No	9	0	3	1	4	99	99	64	95	No		No	8	0	3	2	4	98	99	68	82	No		Yes	43	female	25.8	Tech College	No	No	No	No	No	No	No	Yes	Moderate	Yes	3	No		No		Yes	3	Yes	2	Yes
130	No	34	0	5	0	5	100	97	57	88	No		Yes	31	0	7	0	8	97	99	65	115	No		Yes	46	female	16.6	Tech College	No	No	No	No	No	No	No	Yes	Severe	Yes	4	No		No		No		No		No
131	No	7	0	1	1	3	98	98	63	78	No		No	5	0	2	0	3	98	97	68	77	No		No	46	male	27.5	Tech College	No	No	No	No	No	No	No	Yes	Moderate	Yes	3	No		No		Yes	3	Yes	2	No
133	No	11	0	1	1	3	98	99	91	121	No		No	18	0	0	2	5	100	100	79	136	No		Yes	45	female	24.6	Tech College	No	No	No	No	No	No	No	Yes	Moderate	Yes	3	No		No		No		Yes	2	Yes
134	Yes	6	1	3	4	5	99	99	73	84	No		Yes	5	1	3	6	7	99	99	71	86	No		Yes	54	female	36	Sek I	No	No	No	No	No	Don't know	Don't know	Yes	Very severe	Yes	5	No		Yes	3	Yes	3	Yes	5	Yes
135	Yes	14	1	5	2	3	100	99	57	87	No		No	12	0	6	2	6	97	99	60	83	No		No	44	female	31.4	Tech College	No	No	No	Yes	No	No	No	Yes	Very severe	Yes	4	No		No		Yes	5	Yes	3	Yes
136	No	11	2	3	2	4	99	99	101	145	No		No	12	2	4	1	4	98	98	80	129	No		No	40	female	27.7	Vocational	No	No	No	No	No	No	No	Yes	Severe	Yes	4	Yes	2	No		Yes	3	Yes	2	Yes
137	No	17	0	1	2	3	98	98	62	68	No		Yes	11	0	1	4	3	96	97	65	75	No		No	46	male	20.7	Vocational	No	No	No	No	Yes	No	No	Yes	Moderate	Yes	3	No		No		Yes	2	Yes	2	Yes
139	Yes	21	0	3	2	6	100	100	76	125	No		Yes	23	0	3	1	4	99	99	76	127	No		Yes	56	female	19.8	Tech College	No	No	No	Yes	No	No	Yes	Yes	Severe	Yes	5	No		Yes	1	Yes	1	Yes	3	Yes
141	Yes	14	1	3	1	2	99	97	78	103	No		Yes	14	2	4	0	0	99	96	69	84	No		Yes	73	male	31.6	Tech College	Yes	Yes	Yes	No	No	No	Don't know	Yes	Moderate	Yes	3	Yes	3	Yes	2	Yes	3	Yes	2	Yes
142	No	18	0	2	0	3	98	97	60	89	No		Yes	18	0	2	1	1	97	97	51	97	No		Yes	65	male	23.3	University	No	No	No	No	No	No	No	Yes	Severe	Yes	2	No		No		Yes	3	Yes	2	Yes
143	No	4	2	7	3	7	99	100	89	117	No		Yes	3	1	5	4	8	99	99	80	113	No		No	38	male	26.6	Sek I	No	No	Don't know	No	Don't know	Yes	Don't know	Yes	Very severe	Yes	5	Yes	4	No		Yes	5	Yes	5	Yes
144	No	10	0	2	1	2	98	100	95	112	No		Yes	12	0	4	1	5	99	97	80	109	No		Yes	40	female	31.7	Vocational	No	No	No	No	Don't know	No	No	Yes	Very severe	Yes	5	No		No		Yes	3	Yes	5	Yes
146	No	14	1	5	3	7	97	97	57	77	No		Yes	11	2	4	2	5	99	99	60	79	No		Yes	62	female	22.3	Tech College	No	No	No	No	Yes		No	Yes	Severe	Yes	4	No		No		Yes	3	Yes	4	Yes
147	No	13	0	2	1	4	100	100	65	95	No		Yes	12	0	3	2	4	99	100	70	96	No		No	32	female	20.3	University	No	No	No	No	Yes	No	No	Yes	Moderate	Yes	2	No		No		Yes	3	No		No
149	No	20	0	1	0	1	100	100	66	81	No		No	21	0	1	0	1	97	99	71	97	No		Yes	41	female	19.3	University	No	No	No	No	No	No	No	Yes	Moderate	Yes	4	No		No		No		No		Yes
150	No	12	1	3	3	6	99	100	90	114	No		Yes	12	1	2	2	6	100	99	91	143	No		Yes	31	female	18.4	University	No	No	No	No	No	No	No	Yes	Severe	Yes	4	No		No		Yes	4	Yes	4	Yes
153	No	8	3	4	3	4	99	100	61	69	No		Yes	5	2	3	3	4	99	100	67	71	No		No	55	female	28.4	Vocational	No	No	No	No	No	Yes	No	Yes	Severe	Yes	4	No		Yes	4	Yes		Yes	3	Yes
154	No	25	1	3	3	4	98	99	74	89	No		Yes	20	2	2	3	5	99	99	68	80	No		No	58	female	29.3	University	No	No	Yes	No	Yes	No	No	Yes	Moderate	Yes	4	No		No		Yes	4	Yes	5	Yes
155	Yes	12	0	1	1	2	97	96	68	85	No		No	10	0	1	0	3	96	98	59	77	No		No	42	female	32	Tech College	No	No	No	No	No	No	No	Yes	Severe	Yes	5	No		No		Yes	4	Yes	4	Yes
156	No	29	0	4	4	5	97	97	80	135	No		Yes	25	0	4	2	4	97	97	71	126	No		Yes	27	male	24.1	Tech College	No	No	No	No	No	No	No	Yes	Severe	Yes	4	No		No		No		No		No
158	No	22	0	4	3	5	97	98	70	110	No		Yes	20	0	3	2	4	100	98	62	94	No		Yes	65	female	21.8	University	No	No	No	No	No	No	No	Yes	Mild	No		No		No		No		Yes	3	Yes
159	No	9	3	4	2	3	98	99	91	114	No		No	12	0	3	0	3	99	97	90	128	No		Yes	22	female	24.3	Matura	No	No	No	No	No	No	No	Yes	Moderate	Yes	3	Yes	2	Yes	3	Yes	3	Yes	3	Yes
160	No	25	0	5	0	4	98	98	63	115	No		Yes	20	2	3	1	3	99	100	66	99	No		Yes	42	female	23.3	Tech College	No	No	No	No	No	No	No	Yes	Moderate	Yes	2	No		No		Yes	3	Yes	3	Yes
161	No	22	0	2	0	3	97	98	71	101	No		Yes	21	0.5	1	0.5	1	100	99	68	105	No		Yes	50	female	19.3	University	No	No	No	No	No	No	No	No		Yes	3	No		No		No		Yes	4	Yes
163	No	11	0	2	1	7	96	95	56	93	No		Yes	13	0	2	1	3	100	99	56	85	No		Yes	40	female	25.8	Vocational	No	No	Don't know	No	No	Don't know	No	Yes	Very severe	Yes	4	No		No		No		Yes	4	Yes
164	Yes	15	0	0.5	0	1	97	97	92	99	No		Yes	16	1	1	0	0	98	98	80	100	No		Yes	49	female	31	University	No	No	No	No	No	Don't know	Don't know	Yes	Moderate	Yes	3	No		Yes	3	Yes	3	Yes	2	No
165	Yes	11	0	1	2	2	97	96	85	98	No		Yes	11	0	0	1	1	98	98	77	86	No		Yes	53	male	28.6	Matura	No	No	No	No	Yes	No	No	Yes	Severe	Yes	3	No		No		No		Yes	3	Yes
166	Yes	18	0	2	2	4	98	97	82	112	No		Yes	16	1	3	1	5	98	98	76	113	No		Yes	58	female	20.6	Tech College	No	No	No	No	No	No	No	Yes	Moderate	Yes	3	No		No		No		Yes	3	Yes
168	Yes	13	1	1	3	5	97	98	51	100	No		Yes	9	1	3	2	5	99	98	60	83	No		No	48	female	29.5	Tech College	No	No	No	No	No	No	No	Yes	Moderate	Yes	3	No		Yes	1	Yes	3	Yes	3	Yes
169	No	16	0	3	0	1	97	98	87	122	No		No	19	0	4	1	2	98	96	88	133	No		Yes	20	male	21.3	Matura	No	No	No	No	No	No	No	Yes	Mild	No		No		No		No		No		No
170	No	14	2	4	3	4	97	97	65	74	No		No	12	1	3	1	4	100	99	54	67	No		Yes	63	female	20.2	University	No	No	Yes	No	No	No	No	Yes	Severe	Yes	3	No		No		Yes	3	Yes	3	Yes
171	No	20	0	1	1	1	98	98	63	83	No		No	17	0	3	1	1	97	97	61	84	No		Yes	58	female	27.2	University	No	No	No	No	No	No	No	No		Yes	3	No		No		No		Yes	3	Yes
174	Yes	13	3	5	2	1	98	95	63	85	No		Yes	13	0	2	0	3	99	98	65	90	No		Yes	51	male	26.2	Vocational	No	No	No	No	Yes	No	No	Yes	Severe	Yes	3	No		No		Yes	3	Yes	3	Yes
176	Yes	18	0	3	0.5	3	97	97	88	113	No		Yes	16	1	3	0	3	97	98	70	83	No		No	61	female	26.3	University	No	No	No	No	No	No	No	Yes	Severe	Yes	4	Yes	3	No		Yes	4	Yes	3	No
177	Yes	15	1	5	4	7	100	99	86	132	No		Yes	13	2	4	4	7	99	100	76	127	No		Yes	43	div	26.1	Sek I	No	No	No	No	Yes	No	Yes	Yes	Very severe	Yes	4	No		Yes	3	Yes	4	Yes	3	Yes
178	No	8	0	0	1	4	100	100	70	90	No		Yes	9	1	3	1	4	99	100	67	97	No		Yes	47	female	25.7	Tech College	No	No	No	No	No	Don't know	No	Yes	Mild	Yes	5	No		No		Yes	1	Yes	3	Yes
179	No	12	0	3	0	3	98	99	57	75	No		No	12	1	1	0	1	98	99	52	80	No		No	54	female	25.6	Vocational	Yes	No	Don't know	No	No	No	Don't know	Yes	Severe	Yes	4	No		No		No		Yes	4	Yes
180	Yes	12	4	6	6	8	96	96	78	108	No		Yes	11	3	6	6	9	97	98	82	102	No		Yes	45	female	31.7	Tech College	No	No	No	No	No	No	No	Yes	Severe	Yes	5	Yes	2	Yes	3	Yes	5	Yes	3	Yes
181	No	19	0	1	3	5	98	98	79	96	No		Yes	13	0	0	3	4	99	99	49	86	No		Yes	27	female	22.7	Vocational	No	No	No	No	No	No	No	Yes	Mild	Yes	4	No		No		No		Yes	4	Yes
183	No	35	0	2	3	4	99	97	69	115	No		Yes	21	1	4	0	4	98	98	75	113	No		Yes	44	male	26.3	Tech College	No	No	No	No	No	No	No	Yes	Mild	No		No		No		No		No		No
185	Yes	14	1	4	2	7	95	97	87	111	No		Yes	13	0	6	1	6	98	97	89	124	No		Yes	44	male	33.5	Tech College	No	No	No	No	No	No	No	Yes	Mild	Yes	3	Yes	2	No		Yes	3	Yes	2	Yes
186	Yes	10	0	0	1	3	98	97	68	94	No		No	9	0	0	0	4	99	97	60	85	No		Yes	48	female	32.9	Tech College	No	No	No	No	No	No	No	Yes	Severe	Yes	4	No		No		Yes	2	Yes	4	Yes
187	No	11	2	5	2	6	100	99	74	107	No		Yes	7	3	6	3	7	100	99	73	111	No		Yes	49	female	22.7	University	No	No	No	No	No	No	No	Yes	Severe	Yes	4	Yes	3	Yes	2	Yes	3	Yes	3	Yes
188	Yes	16	2	3	4	5	100	97	86	98	No		Yes	18	4	4	6	6	95	99	75	104	No		Yes	27	female	20.6	University	No	No	No	No	No	No	No	Yes	Moderate	Yes	4	Yes	3	Yes	3	Yes	4	Yes	4	Yes
189	No	16	0	3	2	7	98	98	58	87	No		Yes	15	1	6	1	6	98	98	66	106	No		Yes	55	female	23.1	Tech College	No	No	No	No	No	No	No	Yes	Moderate	Yes	3	No		No		Yes	2	Yes	2	Yes
190	Yes	16	0	3	2	3	97	97	90	104	No		Yes	16	1	4	7	7	99	99	68	94	No		Yes	50	female	35.8	Vocational	Yes	No	No	No	No	No	No	Yes	Severe	Yes	4	No		No		Yes	4	Yes	4	Yes
191	No													25	3	4	3	6	96	92	68	116	No		Yes	20	female	17.6	Vocational	No	No	No	No	No	No	No	Yes	Severe	Yes	4	No		No		Yes	2	No		Yes
192	No	9	0	1	3	4	99	98	73	84	No		Yes	9	1	1	3	3	97	97	77	91	No		Yes	48	female	24.1	University	No	No	No	No	No	No	No	Yes	Severe	Yes	4	No		No		Yes	2	Yes	2	Yes
[truncated: 164 more columns]

## Sheet: Codebook
Variable	Description	coding	Instrument	Time points
record_id	participant id	1 to 192		t0 = Screening
random_chron_disease	preexisting chronic disease	No or Yes		t1 = Baseline
sts_reps_t1	Number of repetitions during the 30-s STS	Number	30 s sit-to-stand test	t3 = 12 weeks
sts_dys_pre_t1	Dyspnoea - pre-test	Number	30 s sit-to-stand test
sts_dys_post_t1	Dyspnoea - post-test	Number	30 s sit-to-stand test
sts_leg_pre_t1	Leg fatigue - pre-test	Number	30 s sit-to-stand test
sts_leg_post_t1	Leg fatigue - post-test	Number	30 s sit-to-stand test
sts_spo2_pre_t1	SpO2 - pre-test	Number	30 s sit-to-stand test
sts_spo2_post_t1	SpO2 - post-test	Number	30 s sit-to-stand test
sts_hr_pre_t1	Heart rate pre-test	Number	30 s sit-to-stand test
sts_hr_post_t1	Heart rate post-test	Number	30 s sit-to-stand test
sts_stop_t1	Early termination of the test	No or Yes	30 s sit-to-stand test
sts_stop_time_t1	Test time in case of early temrination	Seconds	30 s sit-to-stand test
sts_crash_t1	Fear of a crash	No or Yes	30 s sit-to-stand test
sts_reps_visit_t0	Number of repetitions during the 30-s STS	Number	30 s sit-to-stand test
sts_dys_pre_visit_t0	Dyspnoea - pre-test	Number	30 s sit-to-stand test
sts_dys_post_visit_t0	Dyspnoea - post-test	Number	30 s sit-to-stand test
sts_leg_pre_visit_t0	Leg fatigue - pre-test	Number	30 s sit-to-stand test
sts_leg_post_visit_t0	Leg fatigue - post-test	Number	30 s sit-to-stand test
sts_spo2_pre_visit_t0	SpO2 - pre-test	Number	30 s sit-to-stand test
sts_spo2_post_visit_t0	SpO2 - post-test	Number	30 s sit-to-stand test
sts_hr_pre_visit_t0	Heart rate pre-test	Number	30 s sit-to-stand test
sts_hr_post_visit_t0	Heart rate post-test	Number	30 s sit-to-stand test
sts_stop_visit_t0	Early termination of the test	No or Yes	30 s sit-to-stand test
sts_stop_time_visit_t0	Test time in case of early temrination	Seconds	30 s sit-to-stand test
sts_crash_visit_t0	Fear of a crash	No or Yes	30 s sit-to-stand test
age	age	18 to 80 years	Questionnaire
gender_t0	gender	female or male	Questionnaire
bmi_visit_t0	BMI	15.1 to 48.9	Physical examination
edu_t0	education	Lower secondary: Compulsory school Upper secondary: Vocational training or Baccalaureate Tertiary: Technical college or higher technical college or University	Questionnaire
hypertension_t0	hypertension	yes or no	Questionnaire
diabetes_t0	Diabetes	yes or no	Questionnaire
cvd_t0	Cardiovascular disease	yes or no	Questionnaire
ckd_t0	Chronic kidney disease	yes or no	Questionnaire
psych_t0	Psychiatric disease	yes or no	Questionnaire
immuno_t0	Immunosuppressive condition or therapy	yes or no	Questionnaire
autoimmuno_t0	Autoimmune disease	yes or no	Questionnaire
longcov_pem_t1___1	Post-exertional malaise due to long COVID	yes or no	Questionnaire
longcov_pem_grade_t1	Post-exertional malaise symptom grade	0=no PEM 1=not bad at all 2=mild 3=moderate 4=severe 5=very severe	Questionnaire
longcov_fatigue_t1___1	Fatigue due to long COVID	yes or no	Questionnaire
longcov_fatigue_grade_t1	Fatigue symptom grade	0=no Fatigue 1=not bad at all 2=mild 3=moderate 4=severe 5=very severe	Questionnaire
longcov_breath_t1___1	Shortness of breath due to long COVID	yes or no	Questionnaire
longcov_breath_grade_t1	Shortness of breath symptom grade	0=no shortness of breath 1=not bad at all 2=mild 3=moderate 4=severe 5=very severe	Questionnaire
longcov_sob_calm_t1___1	Breathing difficulties at rest due to long COVID	yes or no	Questionnaire
longcov_sob_calm_grade_t1	Breathing difficulties at rest symptom grade	0=no breathing difficulties at rest 1=not bad at all 2=mild 3=moderate 4=severe 5=very severe	Questionnaire
longcov_sob_exe_t1___1	Breathing difficulties during exertion due to long COVID	yes or no	Questionnaire
longcov_sob_exe_grade_t1	Breathing difficulties during exertion symptom grade	0=no breathing difficulties during exertion 1=not bad at all 2=mild 3=moderate 4=severe 5=very severe	Questionnaire
longcov_memory_t1___1	Memory issues due to long COVID	yes or no	Questionnaire
longcov_memory_grade_t1	Memory issues symptom grade	0=no memory issues 1=not bad at all 2=mild 3=moderate 4=severe 5=very severe	Questionnaire
longcov_concentration_t1___1	Concentration issues due to long COVID	yes or no	Questionnaire
longcov_concentration_grade_t1	Concentration issues symptom grade	0=no concentration issues 1=not bad at all 2=mild 3=moderate 4=severe 5=very severe	Questionnaire
smoking_t0	smoking status	Former: former Never: never Current: daily or occasionally	Questionnaire
symp_hosp1_t0	hospitalized due to COVID-19	yes or no	Questionnaire
vacc_yn_t0	Covid vaccination	yes or no	Questionnaire
crq_1_t1	How severe was your shortness of breath in the past two weeks while performing basic tasks such as bathing, showering, eating or getting dressed?	1=Extreme shortness of breath 2=Severe shortness of breath 3=Considerable shortness of breath 4=Moderate shortness of breath 5=Slight shortness of breath 6=Very slight shortness of breath 7=No shortness of breath at all 77=Did not exercise	Chronic Respiratory Questionnaire (CRQ)
crq_2_t1	How severe was your shortness of breath during the past two weeks while walking?	1=Extreme shortness of breath 2=Severe shortness of breath 3=Considerable shortness of breath 4=Moderate shortness of breath 5=Slight shortness of breath 6=Very slight shortness of breath 7=No shortness of breath at all 77=Did not exercise	Chronic Respiratory Questionnaire (CRQ)
crq_3_t1	How severe was your shortness of breath in the past two weeks when you felt emotions such as anger or excitement?	1=Extreme shortness of breath 2=Severe shortness of breath 3=Considerable shortness of breath 4=Moderate shortness of breath 5=Slight shortness of breath 6=Very slight shortness of breath 7=No shortness of breath at all 77=Did not exercise	Chronic Respiratory Questionnaire (CRQ)
crq_4_t1	How severe was your shortness of breath over the past two weeks while performing everyday tasks such as housework or grocery shopping?	1=Extreme shortness of breath 2=Severe shortness of breath 3=Considerable shortness of breath 4=Moderate shortness of breath 5=Slight shortness of breath 6=Very slight shortness of breath 7=No shortness of breath at all 77=Did not exercise	Chronic Respiratory Questionnaire (CRQ)
crq_5_t1	How severe was your shortness of breath during the past two weeks while participating in social activities?	1=Extreme shortness of breath 2=Severe shortness of breath 3=Considerable shortness of breath 4=Moderate shortness of breath 5=Slight shortness of breath 6=Very slight shortness of breath 7=No shortness of breath at all 77=Did not exercise	Chronic Respiratory Questionnaire (CRQ)
crq_6_t1	How often have you felt frustrated or impatient during the last two weeks?	1=Always 2=Very often 3=Often 4=Sometimes 5=Not very often 6=Almost never 7=Never	Chronic Respiratory Questionnaire (CRQ)
crq_7_t1	How often have you felt anxious or panicky when you had difficulty breathing in the last two weeks?	1=Always 2=Very often 3=Often 4=Sometimes 5=Not very often 6=Almost never 7=Never	Chronic Respiratory Questionnaire (CRQ)
crq_8_t1	How about fatigue? How tired have you felt during the last two weeks?	1=Extremely tired 2=Very tired 3=Quite tired 4=Moderately tired 5=A little tired 6=Hardly tired 7=Not tired at all	Chronic Respiratory Questionnaire (CRQ)
crq_9_t1	How often have you felt embarrassed in the past two weeks because you had to cough or breathe heavily?	1=Always 2=Very often 3=Often 4=Sometimes 5=Not very often 6=Almost never 7=Never	Chronic Respiratory Questionnaire (CRQ)
crq_10_t1	How often in the past two weeks have you felt confident and certain that you can cope with your illness?	1=Never 2=Almost never 3=Not very often 4=Sometimes 5=Often 6=Very often 7=Always	Chronic Respiratory Questionnaire (CRQ)
crq_11_t1	How much energy have you had over the last two weeks?	1=Never 2=Almost never 3=Not very often 4=Sometimes 5=Often 6=Very often 7=Always	Chronic Respiratory Questionnaire (CRQ)
crq_12_t1	How often have you been angry, worried or depressed during the last two weeks?	1=Always 2=Very often 3=Often 4=Sometimes 5=Not very often 6=Almost never 7=Never	Chronic Respiratory Questionnaire (CRQ)
crq_13_t1	How often during the last two weeks have you felt that your breathing problems were completely under control?	1=Never 2=Almost never 3=Not very often 4=Sometimes 5=Often 6=Very often 7=Always	Chronic Respiratory Questionnaire (CRQ)
crq_14_t1	How often have you been relaxed and at ease in the last two weeks?	1=Never 2=Almost never 3=Not very often 4=Sometimes 5=Often 6=Very often 7=Always	Chronic Respiratory Questionnaire (CRQ)
crq_15_t1	How often have you felt low on energy in the last two weeks?	1=Always 2=Very often 3=Often 4=Sometimes 5=Not very often 6=Almost never 7=Never	Chronic Respiratory Questionnaire (CRQ)
crq_16_t1	How often have you felt exhausted or listless in the last two weeks?	1=Always 2=Very often 3=Often 4=Sometimes 5=Not very often 6=Almost never 7=Never	Chronic Respiratory Questionnaire (CRQ)
crq_17_t1	How often have you felt exhausted or listless in the last two weeks?	1=Always 2=Very often 3=Often 4=Sometimes 5=Not very often 6=Almost never 7=Never	Chronic Respiratory Questionnaire (CRQ)
crq_18_t1	How happy or satisfied have you been with your life in the last two weeks?	1=Very dissatisfied, unhappy most of the time 2=Generally dissatisfied, unhappy 3=Somewhat dissatisfied, unhappy 4=Generally happy and satisfied 5=Mostly happy 6=Mostly very happy 7=Extremely happy, I couldn't be happier or more satisfied	Chronic Respiratory Questionnaire (CRQ)
crq_19_t1	How often have you been upset or anxious when you had difficulty breathing in the past two weeks?	1=Always 2=Very often 3=Often 4=Sometimes 5=Not very often 6=Almost never 7=Never	Chronic Respiratory Questionnaire (CRQ)
crq_20_t1	How often have you generally been restless, tense or nervous in the last two weeks?	1=Always 2=Very often 3=Often 4=Sometimes 5=Not very often 6=Almost never 7=Never	Chronic Respiratory Questionnaire (CRQ)
facit_hi17_t1	I'm exhausted	0=Not at all 1=A little 2=Moderately 3=Quite 4=Very	Functional Assessment of Chronic Illness Therapy - Fatigue
facit_hi12_t1	I feel weak	0=Not at all 1=A little 2=Moderately 3=Quite 4=Very	Functional Assessment of Chronic Illness Therapy - Fatigue
facit_an1_t1	I feel lethargic	0=Not at all 1=A little 2=Moderately 3=Quite 4=Very	Functional Assessment of Chronic Illness Therapy - Fatigue
facit_an2_t1	I am tired	0=Not at all 1=A little 2=Moderately 3=Quite 4=Very	Functional Assessment of Chronic Illness Therapy - Fatigue
facit_an3_t1	It's hard for me to start things because I am tired	0=Not at all 1=A little 2=Moderately 3=Quite 4=Very	Functional Assessment of Chronic Illness Therapy - Fatigue
facit_an4_t1	It's hard for me to finish things because I am tired	0=Not at all 1=A little 2=Moderately 3=Quite 4=Very	Functional Assessment of Chronic Illness Therapy - Fatigue
facit_an5_t1	I am full of energy	0=Not at all 1=A little 2=Moderately 3=Quite 4=Very	Functional Assessment of Chronic Illness Therapy - Fatigue
facit_an7_t1	I am able to do usual things (job, shopping, school, free time, sports, etc.)	0=Not at all 1=A little 2=Moderately 3=Quite 4=Very	Functional Assessment of Chronic Illness Therapy - Fatigue
facit_an8_t1	I feel the need to sleep during the day	0=Not at all 1=A little 2=Moderately 3=Quite 4=Very	Functional Assessment of Chronic Illness Therapy - Fatigue
facit_an12_t1	I am too tired to eat	0=Not at all 1=A little 2=Moderately 3=Quite 4=Very	Functional Assessment of Chronic Illness Therapy - Fatigue
facit_an14_t1	I need help to do usual things (job, shopping, school, free time, sports, etc.)	0=Not at all 1=A little 2=Moderately 3=Quite 4=Very	Functional Assessment of Chronic Illness Therapy - Fatigue
facit_an15_t1	I feel frustrated because I am too tired to do things I want to do	0=Not at all 1=A little 2=Moderately 3=Quite 4=Very	Functional Assessment of Chronic Illness Therapy - Fatigue
facit_an16_t1	I had to restrict my social activities because I am too tired	0=Not at all 1=A little 2=Moderately 3=Quite 4=Very	Functional Assessment of Chronic Illness Therapy - Fatigue
hads_1_bl	I feel tense or "wound up"	0=Not at all 1=From time to time, occasionally 2=A lot of the time 3=Most of the time	Hospital, Anxiety and Depression Scale
hads_2_t1	I still enjoy the things I used to enjoy	0=Definitely as much 1=Not quite so much 2=Only a little 3=Hardly at all	Hospital, Anxiety and Depression Scale
hads_3_t1	I get a sort of frightened feeling as if something awful is about to happen	0=Not at all 1=A little, but it doesn't worry me 2=Yes, but not too badly 3=Very definitely and quite badly	Hospital, Anxiety and Depression Scale
hads_4_t1	I can laugh and see the funny side of things	0=as much as I always could 1=Not quite so much now 2=Definitely not so much now 3=Not at all	Hospital, Anxiety and Depression Scale
hads_5_t1	Worrying thoughts go through my mind	0=only occasionally 1=From time to time, but not too often 2=A lot of the time 3=A great deal of the time	Hospital, Anxiety and Depression Scale
hads_6_t1	I feel cheerful	0=Most of the time 1=Sometimes 2=Not often 3=Not at all	Hospital, Anxiety and Depression Scale
hads_7_t1	I can sit at ease and feel relaxed	0=Definitely 1=Usually 2=Not often 3=Not at all	Hospital, Anxiety and Depression Scale
hads_8_t1	I feel as if I am slowed down	0=Not at all 1=Sometimes 2=Very often 3=Nearly all the time	Hospital, Anxiety and Depression Scale
hads_9_t1	I got a sort of frightened feeling like "butterflies" in the stomach	0=Not at all 1=Occasionally 2=Quite often 3=Very often	Hospital, Anxiety and Depression Scale
hads_10_t1	I have lost interest in my appearance	0=I take just as much care as ever 1=I may not take quite as much care 2=I don't take as much care as I should 3=Definitely	Hospital, Anxiety and Depression Scale
hads_11_t1	I feel restless as if I have to be on the move	0=Not at all 1=Not very much 2=Quite a lot 3=Very much indeed	Hospital, Anxiety and Depression Scale
hads_12_t1	I look forward with enjoyment to things	0=As much as I ever did 1=Rather less than I used to 2=Definitely less than I used to 3=Hardly at all	Hospital, Anxiety and Depression Scale
hads_13_t1	I get sudden feelings of panic	0=Not at all 1=Not very often 2=Quite often 3=Very often indeed	Hospital, Anxiety and Depression Scale
hads_14_t1	I can enjoy a good book or radio or TV program	0=Often 1=Sometimes 2=Not often 3=Very seldom	Hospital, Anxiety and Depression Scale
eq5d_vas_t1	EQ-VAS questionnaire	Score from 0 to 100	EuroQoL- Visual Analogue Scale
eq5d_ad_t1	Fear/Depression	1=I am not afraid or depressed 2=I am a little afraid or depressed 3=I am moderately afraid or depressed 4=I am very afraid or depressed 5=I am extremely afraid or depressed	EuroQuol 5 Dimensions
eq5d_mb_t1	Mobility	1=No problems to walk 2=Light problems to walk 3=Moderate problems to walk 4=Severe problems to walk 5=I am not able to walk	EuroQuol 5 Dimensions
eq5d_pd_t1	Pain or physical complaints	1=No pain or physical complaints 2=Light pain or physical complaints 3=Moderate pain or physical complaints 4=Severe pain or physical complaints 5=Extreme pain or physical complaints	EuroQuol 5 Dimensions
eq5d_sc_t1	Self-care	1=No problems to wash or dress myself 2=Light problems to wash or dress myself 3=Moderate problems to wash or dress myself 4=Severe problems to wash or dress myself 5=I am not able to wash or dress myself	EuroQuol 5 Dimensions
eq5d_ua_t1	Daily activities	1=No problems to perform daily activities 2=Light problems to perform daily activities 3=Moderate problems to perform daily activities 4=Severe problems to perform daily activities 5=I am not able to perform daily activities	EuroQuol 5 Dimensions
sts_reps_t3	Number of repetitions during the 30-s STS	Number	30 s sit-to-stand test
sts_dys_pre_t3	Dyspnoea - pre-test	Number	30 s sit-to-stand test
sts_dys_post_t3	Dyspnoea - post-test	Number	30 s sit-to-stand test
sts_leg_pre_t3	Leg fatigue - pre-test	Number	30 s sit-to-stand test
sts_leg_post_t3	Leg fatigue - post-test	Number	30 s sit-to-stand test
sts_spo2_pre_t3	SpO2 - pre-test	Number	30 s sit-to-stand test
sts_spo2_post_t3	SpO2 - post-test	Number	30 s sit-to-stand test
sts_hr_pre_t3	Heart rate pre-test	Number	30 s sit-to-stand test
sts_hr_post_t3	Heart rate post-test	Number	30 s sit-to-stand test
sts_stop_t3	Early termination of the test	No or Yes	30 s sit-to-stand test
sts_stop_time_t3	Test time in case of early temrination	Seconds	30 s sit-to-stand test
sts_crash_t3	Fear of a crash	No or Yes	30 s sit-to-stand test
longcov_pem_t3___1	Post-exertional malaise due to long COVID	yes or no	Questionnaire
longcov_pem_grade_t3	Post-exertional malaise symptom grade	0=no PEM 1=not bad at all 2=mild 3=moderate 4=severe 5=very severe	Questionnaire
longcov_fatigue_t3___1	Fatigue due to long COVID	yes or no	Questionnaire
longcov_fatigue_grade_t3	Fatigue symptom grade	0=no Fatigue 1=not bad at all 2=mild 3=moderate 4=severe 5=very severe	Questionnaire
longcov_breath_t3___1	Shortness of breath due to long COVID	yes or no	Questionnaire
longcov_breath_grade_t3	Shortness of breath symptom grade	0=no shortness of breath 1=not bad at all 2=mild 3=moderate 4=severe 5=very severe	Questionnaire
longcov_sob_calm_t3___1	Breathing difficulties at rest due to long COVID	yes or no	Questionnaire
longcov_sob_calm_grade_t3	Breathing difficulties at rest symptom grade	0=no breathing difficulties at rest 1=not bad at all 2=mild 3=moderate 4=severe 5=very severe	Questionnaire
longcov_sob_exe_t3___1	Breathing difficulties during exertion due to long COVID	yes or no	Questionnaire
longcov_sob_exe_grade_t3	Breathing difficulties during exertion symptom grade	0=no breathing difficulties during exertion 1=not bad at all 2=mild 3=moderate 4=severe 5=very severe	Questionnaire
longcov_memory_t3___1	Memory issues due to long COVID	yes or no	Questionnaire
longcov_memory_grade_t3	Memory issues symptom grade	0=no memory issues 1=not bad at all 2=mild 3=moderate 4=severe 5=very severe	Questionnaire
longcov_concentration_t3___1	Concentration issues due to long COVID	yes or no	Questionnaire
longcov_concentration_grade_t3	Concentration issues symptom grade	0=no concentration issues 1=not bad at all 2=mild 3=moderate 4=severe 5=very severe	Questionnaire
crq_1_fup2_t3	How severe was your shortness of breath in the past two weeks while performing basic tasks such as bathing, showering, eating or getting dressed?	1=Extreme shortness of breath 2=Severe shortness of breath 3=Considerable shortness of breath 4=Moderate shortness of breath 5=Slight shortness of breath 6=Very slight shortness of breath 7=No shortness of breath at all 77=Did not exercise	Chronic Respiratory Questionnaire (CRQ)
crq_2_fup2_t3	How severe was your shortness of breath during the past two weeks while walking?	1=Extreme shortness of breath 2=Severe shortness of breath 3=Considerable shortness of breath 4=Moderate shortness of breath 5=Slight shortness of breath 6=Very slight shortness of breath 7=No shortness of breath at all 77=Did not exercise	Chronic Respiratory Questionnaire (CRQ)
crq_3_fup2_t3	How severe was your shortness of breath in the past two weeks when you felt emotions such as anger or excitement?	1=Extreme shortness of breath 2=Severe shortness of breath 3=Considerable shortness of breath 4=Moderate shortness of breath 5=Slight shortness of breath 6=Very slight shortness of breath 7=No shortness of breath at all 77=Did not exercise	Chronic Respiratory Questionnaire (CRQ)
crq_4_fup2_t3	How severe was your shortness of breath over the past two weeks while performing everyday tasks such as housework or grocery shopping?	1=Extreme shortness of breath 2=Severe shortness of breath 3=Considerable shortness of breath 4=Moderate shortness of breath 5=Slight shortness of breath 6=Very slight shortness of breath 7=No shortness of breath at all 77=Did not exercise	Chronic Respiratory Questionnaire (CRQ)
crq_5_fup2_t3	How severe was your shortness of breath during the past two weeks while participating in social activities?	1=Extreme shortness of breath 2=Severe shortness of breath 3=Considerable shortness of breath 4=Moderate shortness of breath 5=Slight shortness of breath 6=Very slight shortness of breath 7=No shortness of breath at all 77=Did not exercise	Chronic Respiratory Questionnaire (CRQ)
crq_6_fup2_t3	How often have you felt frustrated or impatient during the last two weeks?	1=Always 2=Very often 3=Often 4=Sometimes 5=Not very often 6=Almost never 7=Never	Chronic Respiratory Questionnaire (CRQ)
crq_7_fup2_t3	How often have you felt anxious or panicky when you had difficulty breathing in the last two weeks?	1=Always 2=Very often 3=Often 4=Sometimes 5=Not very often 6=Almost never 7=Never	Chronic Respiratory Questionnaire (CRQ)
crq_8_fup2_t3	How about fatigue? How tired have you felt during the last two weeks?	1=Extremely tired 2=Very tired 3=Quite tired 4=Moderately tired 5=A little tired 6=Hardly tired 7=Not tired at all	Chronic Respiratory Questionnaire (CRQ)
crq_9_fup2_t3	How often have you felt embarrassed in the past two weeks because you had to cough or breathe heavily?	1=Always 2=Very often 3=Often 4=Sometimes 5=Not very often 6=Almost never 7=Never	Chronic Respiratory Questionnaire (CRQ)
crq_10_fup2_t3	How often in the past two weeks have you felt confident and certain that you can cope with your illness?	1=Never 2=Almost never 3=Not very often 4=Sometimes 5=Often 6=Very often 7=Always	Chronic Respiratory Questionnaire (CRQ)
crq_11_fup2_t3	How much energy have you had over the last two weeks?	1=Never 2=Almost never 3=Not very often 4=Sometimes 5=Often 6=Very often 7=Always	Chronic Respiratory Questionnaire (CRQ)
crq_12_fup2_t3	How often have you been angry, worried or depressed during the last two weeks?	1=Always 2=Very often 3=Often 4=Sometimes 5=Not very often 6=Almost never 7=Never	Chronic Respiratory Questionnaire (CRQ)
crq_13_fup2_t3	How often during the last two weeks have you felt that your breathing problems were completely under control?	1=Never 2=Almost never 3=Not very often 4=Sometimes 5=Often 6=Very often 7=Always	Chronic Respiratory Questionnaire (CRQ)
crq_14_fup2_t3	How often have you been relaxed and at ease in the last two weeks?	1=Never 2=Almost never 3=Not very often 4=Sometimes 5=Often 6=Very often 7=Always	Chronic Respiratory Questionnaire (CRQ)
crq_15_fup2_t3	How often have you felt low on energy in the last two weeks?	1=Always 2=Very often 3=Often 4=Sometimes 5=Not very often 6=Almost never 7=Never	Chronic Respiratory Questionnaire (CRQ)
crq_16_fup2_t3	How often have you felt exhausted or listless in the last two weeks?	1=Always 2=Very often 3=Often 4=Sometimes 5=Not very often 6=Almost never 7=Never	Chronic Respiratory Questionnaire (CRQ)
crq_17_fup2_t3	How often have you felt exhausted or listless in the last two weeks?	1=Always 2=Very often 3=Often 4=Sometimes 5=Not very often 6=Almost never 7=Never	Chronic Respiratory Questionnaire (CRQ)
crq_18_fup2_t3	How happy or satisfied have you been with your life in the last two weeks?	1=Very dissatisfied, unhappy most of the time 2=Generally dissatisfied, unhappy 3=Somewhat dissatisfied, unhappy 4=Generally happy and satisfied 5=Mostly happy 6=Mostly very happy 7=Extremely happy, I couldn't be happier or more satisfied	Chronic Respiratory Questionnaire (CRQ)
crq_19_fup2_t3	How often have you been upset or anxious when you had difficulty breathing in the past two weeks?	1=Always 2=Very often 3=Often 4=Sometimes 5=Not very often 6=Almost never 7=Never	Chronic Respiratory Questionnaire (CRQ)
crq_20_fup2_t3	How often have you generally been restless, tense or nervous in the last two weeks?	1=Always 2=Very often 3=Often 4=Sometimes 5=Not very often 6=Almost never 7=Never	Chronic Respiratory Questionnaire (CRQ)
facit_hi17_fup2	I'm exhausted	0=Not at all 1=A little 2=Moderately 3=Quite 4=Very	Functional Assessment of Chronic Illness Therapy - Fatigue
facit_hi12_fup2_t3	I feel weak	0=Not at all 1=A little 2=Moderately 3=Quite 4=Very	Functional Assessment of Chronic Illness Therapy - Fatigue
facit_an1_fup2_t3	I feel lethargic	0=Not at all 1=A little 2=Moderately 3=Quite 4=Very	Functional Assessment of Chronic Illness Therapy - Fatigue
facit_an2_fup2_t3	I am tired	0=Not at all 1=A little 2=Moderately 3=Quite 4=Very	Functional Assessment of Chronic Illness Therapy - Fatigue
facit_an3_fup2_t3	It's hard for me to start things because I am tired	0=Not at all 1=A little 2=Moderately 3=Quite 4=Very	Functional Assessment of Chronic Illness Therapy - Fatigue
facit_an4_fup2_t3	It's hard for me to finish things because I am tired	0=Not at all 1=A little 2=Moderately 3=Quite 4=Very	Functional Assessment of Chronic Illness Therapy - Fatigue
facit_an5_fup2_t3	I am full of energy	0=Not at all 1=A little 2=Moderately 3=Quite 4=Very	Functional Assessment of Chronic Illness Therapy - Fatigue
facit_an7_fup2_t3	I am able to do usual things (job, shopping, school, free time, sports, etc.)	0=Not at all 1=A little 2=Moderately 3=Quite 4=Very	Functional Assessment of Chronic Illness Therapy - Fatigue
facit_an8_fup2_t3	I feel the need to sleep during the day	0=Not at all 1=A little 2=Moderately 3=Quite 4=Very	Functional Assessment of Chronic Illness Therapy - Fatigue
facit_an12_fup2_t3	I am too tired to eat	0=Not at all 1=A little 2=Moderately 3=Quite 4=Very	Functional Assessment of Chronic Illness Therapy - Fatigue
facit_an14_fup2_t3	I need help to do usual things (job, shopping, school, free time, sports, etc.)	0=Not at all 1=A little 2=Moderately 3=Quite 4=Very	Functional Assessment of Chronic Illness Therapy - Fatigue
facit_an15_fup2_t3	I feel frustrated because I am too tired to do things I want to do	0=Not at all 1=A little 2=Moderately 3=Quite 4=Very	Functional Assessment of Chronic Illness Therapy - Fatigue
facit_an16_fup2_t3	I had to restrict my social activities because I am too tired	0=Not at all 1=A little 2=Moderately 3=Quite 4=Very	Functional Assessment of Chronic Illness Therapy - Fatigue
hads_1_fup2_t3	I feel tense or "wound up"	0=Not at all 1=From time to time, occasionally 2=A lot of the time 3=Most of the time	Hospital, Anxiety and Depression Scale
hads_2_fup2_t3	I still enjoy the things I used to enjoy	0=Definitely as much 1=Not quite so much 2=Only a little 3=Hardly at all	Hospital, Anxiety and Depression Scale
hads_3_fup2_t3	I get a sort of frightened feeling as if something awful is about to happen	0=Not at all 1=A little, but it doesn't worry me 2=Yes, but not too badly 3=Very definitely and quite badly	Hospital, Anxiety and Depression Scale
hads_4_fup2_t3	I can laugh and see the funny side of things	0=as much as I always could 1=Not quite so much now 2=Definitely not so much now 3=Not at all	Hospital, Anxiety and Depression Scale
hads_5_fup2_t3	Worrying thoughts go through my mind	0=only occasionally 1=From time to time, but not too often 2=A lot of the time 3=A great deal of the time	Hospital, Anxiety and Depression Scale
hads_6_fup2_t3	I feel cheerful	0=Most of the time 1=Sometimes 2=Not often 3=Not at all	Hospital, Anxiety and Depression Scale
hads_7_fup2_t3	I can sit at ease and feel relaxed	0=Definitely 1=Usually 2=Not often 3=Not at all	Hospital, Anxiety and Depression Scale
hads_8_fup2_t3	I feel as if I am slowed down	0=Not at all 1=Sometimes 2=Very often 3=Nearly all the time	Hospital, Anxiety and Depression Scale
hads_9_fup2_t3	I got a sort of frightened feeling like "butterflies" in the stomach	0=Not at all 1=Occasionally 2=Quite often 3=Very often	Hospital, Anxiety and Depression Scale
hads_10_fup2_t3	I have lost interest in my appearance	0=I take just as much care as ever 1=I may not take quite as much care 2=I don't take as much care as I should 3=Definitely	Hospital, Anxiety and Depression Scale
hads_11_fup2_t3	I feel restless as if I have to be on the move	0=Not at all 1=Not very much 2=Quite a lot 3=Very much indeed	Hospital, Anxiety and Depression Scale
hads_12_fup2_t3	I look forward with enjoyment to things	0=As much as I ever did 1=Rather less than I used to 2=Definitely less than I used to 3=Hardly at all	Hospital, Anxiety and Depression Scale
hads_13_fup2_t3	I get sudden feelings of panic	0=Not at all 1=Not very often 2=Quite often 3=Very often indeed	Hospital, Anxiety and Depression Scale
hads_14_fup2_t3	I can enjoy a good book or radio or TV program	0=Often 1=Sometimes 2=Not often 3=Very seldom	Hospital, Anxiety and Depression Scale
eq5d_vas_t3	EQ-VAS questionnaire	Score from 0 to 100	EuroQoL- Visual Analogue Scale
eq5d_ad_t3	Fear/Depression	1=I am not afraid or depressed 2=I am a little afraid or depressed 3=I am moderately afraid or depressed 4=I am very afraid or depressed 5=I am extremely afraid or depressed	EuroQuol 5 Dimensions
eq5d_mb_t3	Mobility	1=No problems to walk 2=Light problems to walk 3=Moderate problems to walk 4=Severe problems to walk 5=I am not able to walk	EuroQuol 5 Dimensions
eq5d_pd_t3	Pain or physical complaints	1=No pain or physical complaints 2=Light pain or physical complaints 3=Moderate pain or physical complaints 4=Severe pain or physical complaints 5=Extreme pain or physical complaints	EuroQuol 5 Dimensions
eq5d_sc_t3	Self-care	1=No problems to wash or dress myself 2=Light problems to wash or dress myself 3=Moderate problems to wash or dress myself 4=Severe problems to wash or dress myself 5=I am not able to wash or dress myself	EuroQuol 5 Dimensions
eq5d_ua_t3	Daily activities	1=No problems to perform daily activities 2=Light problems to perform daily activities 3=Moderate problems to perform daily activities 4=Severe problems to perform daily activities 5=I am not able to perform daily activities	EuroQuol 5 Dimensions
CRQ_dyspnea_t1	Dyspnea domain	numeric	Chronic Respiratory Questionnaire (CRQ)
CRQ_fatigue_t1	Fatigue domain	numeric	Chronic Respiratory Questionnaire (CRQ)
CRQ_emotion_t1	Emotion domain	numeric	Chronic Respiratory Questionnaire (CRQ)
CRQ_mastery_t1	Mastery domain	numeric	Chronic Respiratory Questionnaire (CRQ)
CRQ_dyspnea_t3	Dyspnea domain	numeric	Chronic Respiratory Questionnaire (CRQ)
CRQ_fatigue_t3	Fatigue domain	numeric	Chronic Respiratory Questionnaire (CRQ)
CRQ_emotion_t3	Emotion domain	numeric	Chronic Respiratory Questionnaire (CRQ)
CRQ_mastery_t3	Mastery domain	numeric	Chronic Respiratory Questionnaire (CRQ)
facit_t1	Total FACIT score	numeric	Functional Assessment of Chronic Illness Therapy - Fatigue
facit_t3	Total FACIT score	numeric	Functional Assessment of Chronic Illness Therapy - Fatigue
hads_a_t1	HADS anxiety subscale	numeric	Hospital, Anxiety and Depression Scale
hads_d_t1	HADS depression subscale	numeric	Hospital, Anxiety and Depression Scale
hads_a_t3	HADS anxiety subscale	numeric	Hospital, Anxiety and Depression Scale
hads_d_t3	HADS depression subscale	numeric	Hospital, Anxiety and Depression Scale
hads_tot_t1	HADS total score	numeric	Hospital, Anxiety and Depression Scale
hads_tot_t3	HADS total score	numeric	Hospital, Anxiety and Depression Scale
spiro_fev1_lln_visit_t0	FEV1	numeric	Spirometry data
spiro_fvc_lln_visit_t0	FVC	numeric	Spirometry data
spiro_fev1_fvc_lln_visit_t0	FEV1/FVC	numeric	Spirometry data
respiratory_t0	Chronic respiratory disease	yes or no	Questionnaire
moca_totscore2_t1	Montreal Cognitive Assessment (MOCA)	numeric	Questionnaire
mean_ENMO_per_person	Mean ENMO per person	numeric	Physical activity assessment
mean_dur_day_total_IN_min	Inactivity per day (minutes)	numeric	Physical activity assessment
mean_dur_day_total_LIG_min	Light physical activity per day (minutes)	numeric	Physical activity assessment
mean_dur_day_total_MOD_min	Moderate physical activity per day (minutes)	numeric	Physical activity assessment
mean_dur_day_total_VIG_min	Vigorous physical activity per day (minutes)	numeric	Physical activity assessment
mean_ig_day_gradient	Mean IG gradient	numeric	Physical activity assessment
steps_day_v2	Steps per day	numeric	Physical activity assessment
